# Supplementary material for: Intravenous Tranexamic Acid Reduces Post-Operative Bleeding and Blood Transfusion in Patients Undergoing Aortic Surgery: A PRISMA-Compliant Systematic Review and Meta-Analysis
Source: Rev Cardiovasc Med. 2023 Apr 19;24(4):120. doi: 10.31083/j.rcm2404120 (PMC11273041; doi:10.31083/j.rcm2404120)
Supplement: Supplementary file 1 [file 2153-8174-24-4-120-s1.zip]

Archive with 2 entries (2 files):
- PRISMA checklist.docx
- Supplementary Figures.docx
